# Supplementary material for: Barriers and facilitators to optimal sepsis care – a systematized review of healthcare professionals’ perspectives
Source: BMC Health Serv Res. 2025 Apr 24;25:591. doi: 10.1186/s12913-025-12777-8 (PMC12020105; doi:10.1186/s12913-025-12777-8)
Supplement: Supplementary file 2 — Supplementary Material 2. [file 12913_2025_12777_MOESM2_ESM.xlsx]

## Sheet: Tabelle1
Number	1st (and 2nd) author(s) and publication year	Location	Keywords	Purpose	Sample	Type of method	Method	Main theme(s)
	Found by search strategy
1	Almalki et al., 2017	USA	Sepsis, Quality, Multidisciplinary critical care	to investigate barriers to timely antibiotic administration in septic surgical intensive care unit patients and examine the impact of a multidisciplinary bundle on the time from prescription to antibiotic administration	63 surgical intensive care unit nurses, intervention: 62 patients (29 in the pregroup and 33 in the postgroup)	quantitative	pre- and postintervention study that consisted of 3 phases: (1) preintervention phase, retrospective evaluation of data, (2) intervention implementation, and (3) a postintervention phase; nurse survey was conducted to identify barriers to rapid antibiotic administration, based on this survey multidisciplinary interventions were developed	antibiotic administration in septic patients
2	Anka et al., 2022	Germany	Preventive medicine, Qualitative research, Infectious diseases, Medical education & training	to explore patients’ with asplenia and general practitioners’ (1) perceptions of a novel, Health Action Process Approach (HAPA)-based, educational intervention which targets to increase adherence to post-splenectomy sepsis prevention measures and (2) their experience in implementing prevention measures following this intervention	25 asplenic patient and 8 general practitioners, who received the intervention and were willing to take part in an additional interview	qualitative	semi-structured guideline-based interviews	implementation of sepsis preventative measures
3	Báez et al., 2013	USA	Education, Emergency medical services, Knowledge, Prehospital, Sepsis, Survey	to assess the knowledge and attitudes in the principles of diagnosis and management of sepsis in a cohort of United States out-of-hospital care providers	193 advanced emergency medical services providers	quantitative	cross-sectional survey with clinical scenarios and questions on the basics of sepsis	understanding of the principles of diagnosis and management of sepsis
4	Barbash et al., 2017	USA	%	to understand hospital perceptions of and responses to the SEP-1 program	29 hospital quality officers, including nurses and physicians (6 quality coordinators, 6 quality managers, 11 quality directors, with the remainder holding a variety of other quality-related titles)	qualitative	semi-structured interviews	perceptions of the SEP-1 program
5	Bigham et al., 2019	Canada	Early warning score, Emergency department, Implementation, Knowledge translation, Sepsis	to elucidate nurse and physician perceptions (perceived feasibility, utility, comfort, barriers, successes, opportunities, and accuracy) with the Hamilton Early Warning Score in combination with the Canadian Triage Acuity Scale	12 professionals (5 nurses, 3 residents, 4 attending physicians)	qualitative	semi-structured interviews	implementation of an early warning score
6	Braddock et al., 2015	USA	Patient safety, Clinical microsystem, Safety culture, Teamwork, Simulation training	to evaluate the effects of a multifaceted, microsystem-level patient safety program on clinical outcomes and safety culture on inpatient units	330 professionals (269 nurses, 61 residents)	quantitative	survey on a 1-year prospective cohort interventional study aiming at improving inpatient outcomes with a multifaceted, microsystem patient safety program	patient safety program and barriers to safety issues
7	Breen & Rees, 2018	United Kingdom	Sepsis, Sepsis Six, Guidelines, Barriers, Nurses, Doctors, Compliance	to identify the barriers to implementation of the Sepsis Six pathway	108 professionals (medical staff doctors: 50, 46%, nursing staff: 58, 54% with 25 from ward and 33 from emergency department)	quantitative	cross-sectional descriptive design using a self-completed questionnaire with closed questions on identification of sepsis, principles of the Sepsis Six pathway, and resources, skills and education	barriers to implementing the Sepsis Six guidelines
8	Cressman et al., 2019	Canada	Empiric antibiotics, Treatment thresholds, Clinical decision making, Sepsis	to identify physicians' perceived likelihood of coverage achieved by their usual empiric antibiotic regimen, along with minimum thresholds of coverage they would be willing to accept when managing these patients	238 internal medicine physicians including 87 (36.6%) internal medicine resident physicians and 151 staff physicians (63.4%), of whom 30% were generalists and 70% infectious disease specialists	quantitative	2 × 2 factorial cross-sectional design of sepsis scenarios, varied by infection source (undifferentiated vs. genitourinary) and severity (severe vs. mild) denoted by the Quick Sequential Organ Failure Assessment score (3 = severe; 0 = mild)	perceived adequacy of empiric coverage and minimum acceptable thresholds of coverage for serious bacterial infections
9	Edwards & Jones, 2021	United Kingdom	Sepsis, Sepsis screening, Systemic Inflammatory Response Syndrome (SIRS), NEWS, Sepsis training	to explore the effects of sepsis training on knowledge, skills and attitude among ward-based nurses	98 registered nurses (with 85% having two or more years’ experience post qualification) from sixteen acute surgical (39, 40%) and medical wards (59, 60%)	mixed-methods	cross-sectional survey with closed and open-ended questions	sepsis knowledge, skills and attitudes
10	Gehrke-Beck et al., 2017	Germany	Primary health care, Aftercare, Patient education as topic, Sepsis, Professional delegation, Qualitative research	to gain insight into the functioning of a structured aftercare programme for post-sepsis patients in general practice	19 patients from sixteen ICUs and 13 general practitioners who participated in a randomised controlled trial of a structured aftercare programme for post-sepsis patients, which included patient education and case manager monitoring	qualitative	semi-structured interviews in a RCT	structured aftercare programme for post-sepsis patients
11	Gehrke-Beck et al., 2021	Germany	%	to describe general practitioners’ views and experiences of caring for postsepsis patients and of participating in a specific outreach training	14 general practitioners of fourteen primary care practices in the metropolitan area of Berlin who had participated in a structured sepsis aftercare programme in primary care	qualitative	semi-structured interviews	views and experiences in caring for patients after sepsis
12	Ginestra et al., 2019	USA	Early warning system, Electronic medical record, Machine learning, Predictive medicine, Septic shock, Severe sepsis	to assess clinician perceptions of a machine learning-based early warning system to predict severe sepsis and septic shock (Early Warning System 2.0)	bedside clinicians caring for patients who triggered the alert, including registered nurses (nurses) and physicians or advanced practitioners (providers), 180 nurses and 107 providers completed the first survey, of these, 43 nurses and 44 providers completed the second survey	mixed-methods	prospective observational study with two questionnaires to assess clinician perceptions of Early Warning System 2.0, categorical and Likert-scale survey items with options for open-ended response, assess clinicians’ perceptions regarding: 1) the patient’s condition; 2) new information discovered at the time of alert; 3) whether and how the alert changed management; and 4) whether and how the aler…	clinical perceptions of the Early Warning System 2.0
13	Gulliford et al., 2021	United Kingdom	%	to estimate the risks of serious bacterial infections in association with lower antibiotic prescribing and to investigate how primary care prescribers perceive risk and safety concerns associated with reduced antibiotic prescribing	quantitative study: 706 general practices with 66.2 million person-years of follow-up and antibiotic utilisation evaluated for 671830 registered patients, qualitative study: 31 patients and 30 health-care professionals from primary care (23 general practitioners, 5 nurses, 2 pharmacists)	mixed-methods	semi-structured interviews of patient and prescriber views that informed a cohort study and a decision-analytic model, using primary care electronic health records to design an application for primary care prescribers	antibiotic prescribing in sepsis and localised bacterial infections
14	Henry et al., 2022	USA	%	to understand (1) the role that clinicians see machine learning as playing in acute clinical care, and (2) pathways and barriers to building trust with machine learning-based recommendations (Targeted Real-time Early Warning System)	20 professionals (13 physicians: 4 emergency department, 4 critical care, 5 general ward; 7 nurses: 3 emergency department, 4 critical care), who used the system in their daily work at a community hospital and had used the system for at least six months	qualitative	semi-structured interviews	evaluation of a machine learning system
15	Kabil et al., 2021	Australia	Sepsis, Fluid therapy, Early goal directed therapy, Barriers, Emergency department, Nurses	to explore the experiences of emergency nurses initiating early goal directed fluid resuscitation in patients with sepsis, to describe inhibiting factors expressed by emergency nurses that impacted the timely initiation of early goal directed fluid resuscitation	10 registered nurses working in metropolitan and regional emergency departments	qualitative	exploratory semi-structured interviews	implementation of early goal directed fluid resuscitation therapy
16	Krzych et al., 2021	Poland	Guidelines compliance comparison, Intensive care unit, Sepsis guidelines adherence, Sepsis and septic shock management, Surviving Sepsis Campaign	to investigate the correspondence between Surviving Sepsis Campaign guidelines and clinical practice, with special attention given to differences between ICU and non-ICU environments as well as regional variations	60 hospitals (ICU directors for adults) representing the three most populated regions Masovia (42%), Greater Poland (33%), and Silesia (25%) regions	quantitative	cross-sectional survey	compliance with Surviving Sepsis Campaign guidelines
17	LeBlanc et al., 2012	USA	Critical care, Protocol, Multidisciplinary	to describe national availability, development, implementation, and assessment of protocols in ICUs and to compare perceived utility by ease of use, patient safety, cost containment, and compliance of protocols between nurses, physicians, and pharmacists	551 professionals (87.5% clinicians in the form of 42.6% physicians, 30.3% nurses, 27.0% pharmacists)	quantitative	cross-sectional survey	sepsis protocol use
18	LeBlanc et al., 2022	USA	Charge nurse, Nursing staff, Nursing surveillance, Sepsis	to explore nurses' knowledge of nursing surveillance related to the patient with sepsis and to describe barriers to the implementation of nursing surveillance for sepsis and the sepsis bundle	28 registered nurses with at least six months experience caring for patients with sepsis	qualitative	descriptive design study with 6 focus groups (4-8 participants per group)	knowledge regarding nursing surveillance of the septic patient
19	Long et al., 2018	USA	%	to gain insight into clinical decision support systems-based alerts, specifically targeting nursing interventions for sepsis, with a focus on behaviors associated with and perceptions of alerts, as well as visual preferences	43 nurses (medical: 16, 37%, surgical: 8, 19%, intensive care: 4, 9%, emergency department: 3, 7%, pediatrics: 3, 7%, operating room/postanesthesia care: 4, 9%, administrative: 5, 12%)	mixed-methods	interactive survey to display a novel user interface for clinical decision support systems for sepsis	evaluation of user-interface alert displays for clinical decision support systems
20	Mao et al., 2022	China	Sepsis, Antibiotics, Pharmacokinetics, Pharmacodynamics, Intensive care units, Angoff method	to assess ICU physicians' knowledge about pharmacokinetics/pharmacodynamics	1240 ICU physicians	quantitative	cross-sectional survey	knowledge of antibiotic pharmacokinetics/pharmacodynamics
21	Matthaeus-Kraemer et al., 2015	Deutschland	Sepsis, Process evaluation, Quality improvement, Implementation research, Qualitative research, Critical Care	to identify barriers and supportive conditions for Quality improvement teams to implement an effective and successful Quality improvement project to improve quality of care for critically ill patients	17 team leaders	qualitative	multicenter semi-structured expert interviews at the end of the 2-year intervention period in a cluster randomized trial	implementation of Quality improvement teams
22	Matthaeus-Kraemer et al., 2016	Germany	Critical care, Quality improvement, Focus group discussion, Qualitative research, Barriers to treatment	to identify barriers to the early detection and timely management of severe sepsis throughout the emergency department, general ward, intermediate care unit, and the intensive care unit as well as their crossing points	29 professionals (11 physicians, 18 nurses)	qualitative	five multicenter interdisciplinary and interprofessional focus groups	perceptions of barriers to the early detection and timely management of severe sepsis and septic shock
23	McNab et al., 2018	United Kingdom	Quality improvement, Complexity, Functional resonance analysis method, Sepsis, Primary care	to hypothesise gaps between work as intended and work delivered to inform improvement and implementation priorities for sepsis management	22 professionals from primary, secondary, and interface care settings	mixed-methods	15 individual and group semi-structured interviews and documentary analysis	improvement intervention for management of possible sepsis
24	McNally et al., 2009	United Kingdom	Surviving Sepsis Campaign, Early goal directed therapy, Registrars	to evaluate the availability of key critical care skills in specialist registrars in acute hospital specialities	185 surgical or general medical specialist registrars (56 anaesthetists, 50 surgeons, 79 physicians)	quantitative	cross-sectional survey on year of training and previous critical care experience, central and arterial line insertion, the use of vasopressors and inotropes, attitudes towards these practical procedures and awareness of early goal directed therapy and the Surviving Sepsis Campaign guidelines	implementation of early goal directed therapy
25	Oakley et al., 2017	United Kingdom	Cancer chemotherapy, Neutropenic sepsis, Oncology, Relational care, Risk communication	to elicit factors that contribute to delayed patient reporting of neutropenic sepsis symptoms	13 women with breast cancer, 9 carers, and 13 professionals (5 doctors, 8 nurses)	qualitative	longitudinal study involving interviews and observations with two samples of women, their carers, and clinicians	health risk communication regarding sepsis
26	Olander et al., 2021	Sweden	Ambulance clinicians, Ambulance services, Assessment, Interviews, Sepsis	to explore the meaning of ambulance clinicians' lived experiences in assessing patients suspected of having sepsis	14 ambulance clinicians from three ambulance organizations with two or more years of work experience in ambulance service and having cared for patients with sepsis within the ambulance service	qualitative	descriptive design study using dyadic and individual semi-structured interviews	assessment of patients with suspected sepsis
27	Raupach-Rosin et al., 2017	Germany	Blood culture, Sepsis, Bloodstream infection, Focus groups, KAP survey	to assess knowledge, attitudes, and practice of physicians regarding blood culture diagnostics and to identify potential problems in the process of blood culture ordering and sampling	focus groups: amount unclear (inpatient care physicians, final-year medical students, intensive care nurses), survey: 706 professionals (636 physicians representing all levels of medical training and a variety of specialties and 70 final-year medical students)	mixed-methods	three focus groups and a cross-sectional survey	blood culture sampling
28	Rawson et al., 2016	United Kingdom	Antimicrobial stewardship, Sepsis, Antibiotics, Prescriber, Grounded-theory	to investigate the determinants of the decision-making of individual physicians regarding the management of acute infections	20 physicians (7 on-rotation physicians from newly qualified to fourth year in training, 4 specialist trainees, 9 consultant level physicians)	qualitative	semi-structured interviews	antimicrobial administration in acute infection management
29	Roberts et al., 2017	USA	Antibiotic, Barriers, Intensive care, Nurse, Nursing, Sepsis, Septic shock, Quality improvement	to evaluate the knowledge, practices and perceptions of critical care nurses regarding antibiotic initiation in patients with newly recognised septic shock	100 critical care nurses with 88% having at least 5 years of nursing experience and 68% having ≥ 5 years in a critical care setting (medical ICU: 48%, surgical ICU: 32%, emergency department: 20%)	quantitative	descriptive survey design with a self-reported questionnaire on severe sepsis management protocol knowledge, antibiotic initiation practices, and barriers to rapid IV antibiotic initiation	intravenous antibiotic initiation during septic shock
30	Seymour et al., 2012	USA	Emergency medical services, Education, Sepsis	to determine the awareness, knowledge, current practice, and attitudes about sepsis among emergency medical services personnel	786 emergency medical services providers (52% firefighter emergency medical technician, 13% paramedics, 21% emergency medical technician)	quantitative	multi-agency survey on the level of emergency medical services training and the definition of sepsis	understanding of sepsis
31	Shime, 2015	Japan	Sepsis, Medical education, Amulance service, Emergency life-saving technician	to ascertain the levels of competency and proficiency of ambulance service personnel in the diagnosis and management of severe sepsis	208 ambulance care personnel (board-certified ELST: 94, 45%, noncertified ambulance service personnel and students: 114, 55%)	quantitative	cross-sectional survey investigating awareness and proficiency with respect to the disease and pertinent terminology, definitions, use of vital signs, management and complications	competency in the diagnosis and management of sepsis
32	Steinmo et al., 2016	United Kingdom	Implementation intervention, Quality improvement, P-D-S-A cycle, Theoretical domains framework, Behaviour change technique taxonomy, Sepsis Six, Sepsis, Health professional behaviour	to illustrate using this process to modify an intervention designed using plan-do-study-act cycles that had achieved partial success in improving Sepsis Six implementation in one hospital	34 professionals (19 nurses, 12 doctors, 2 midwives, 1 health-care assistant participated in 3 focus groups and 17 individual interviews)	qualitative	step 1: qualitative focus group interviews: identifying influences on Sepsis Six implementation, step 2: development of a modified intervention to improve Sepsis Six implementation (with round-table discussion delphi exercise)	implementation of the Sepsis Six
33	Storozuk et al., 2019	Canada	Registered nurses, Sepsis, Sepsis education, Emergency nursing, Emergency department	to assess emergency department registered nurses’ knowledge of sepsis and their perspectives of caring for patients with sepsis	312 registered nurses from four emergency departments	mixed-methods	descriptive cross-sectional survey (perceived level of sepsis knowledge, the most common signs of severe sepsis, the SIRS criteria, and characteristics of patient groups at high-risk for sepsis, questions about (a) definitions, (b) treatment of sepsis, (c) general knowledge of sepsis, and (d) SIRS variables associated with sepsis, open-ended questions about experiences and perspectives of caring …	sepsis knowledge and challenges to acute sepsis care
34	Tarrant et al., 2016	United Kingdom	%	to examine frontline clinical practice in implementing the Sepsis Six and to investigate the barriers to reliable implementation of bundle components	43 professionals (consultants, senior nurses, staff nurses, managers, trainee doctors, a pharmacist)	qualitative	ethnographic study in six hospitals participating in the Scottish Patient Safety Programme Sepsis collaborative, around 300h of non-participant observation in emergency departments, acute medical receiving units and medical and surgical wards, interviews	implementation of the Sepsis Six clinical care bundle
35	Taylor et al., 2023	USA	Antibiotics, Decision threshold, Decision tool, Risk assessment, Sepsis	to define an average threshold of infection likelihood at which clinicians initiate antibiotics when treating a patient with suspected infection and to evaluate the influence of severity of illness and clinician-related factors on the threshold	153 professionals (physicians: 139, 91%, nurse practitioners: 10, 7%, physician assistants: 4, 3%)	quantitative	prospective survey with clinical vignettes to compare thresholds across categories of severity of illness and clinician-related factors	thresholds for initiation of antibiotic administration in suspected sepsis
36	Vazquez Guillamet et al., 2022	USA	%	to assess the attitudes of infectious diseases and critical care physicians toward antimicrobial stewardship for sepsis and collaboration in the ICU	315 physicians (72% attendings, 28% fellows, 63% ID specialists, 37% critical care specialists)	quantitative	cross-sectional survey with 5-point, Likert-scaled items measuring attitudes toward ICU antimicrobial stewardship and transdisciplinary collaboration	antimicrobial stewardship for sepsis
37	Watkins et al., 2020	USA	Sepsis, House staff, Survey	to assess the knowledge, attitudes, and perceptions of resident physicians regarding sepsis in general and the Surviving Sepsis Campaign Guidelines in particular	133 professionals (84 from internal medicine house staff, 27 from emergency medicine house staff, 22 who selected "other")	quantitative	cross-sectional survey with three Likert-type scales	sepsis knowledge and Surviving Sepsis Campaign guideline knowledge
	Found by manual search
38	Carlbom & Rubenfeld, 2007	USA	Sepsis, Sepsis outcomes, Resuscitation, Early goal-directed therapy, Critical care, Emergency department	to identify barriers to implementation of a written protocol for early goal-directed therapy for severe sepsis in the emergency department	64 professionals (24 physician directors and 40 nursing managers within two teaching and two nonteaching emergency departments)	mixed-methods	cross-sectional survey with closed and open-ended questions	barriers to implementing protocol-based sepsis resuscitation
39	Garfinkel et al., 2020	USA	Prehospital, EMS, Sepsis, Medical directors, Protocol	to quantify the perspectives of emergency medical service medical directors in Maryland regarding prehospital sepsis care and to identify challenges encountered during the implementation of the statewide sepsis protocol	14 medical directors (medical directors: 11, 78%, 1 response each from a deputy medical director, associate medical director, assistant medical director)	quantitative	cross-sectional survey	implementation of a statewide prehospital sepsis protocol
40	Govindan et al., 2014	USA	Critical illness, Intensive care unit, Recovery, Support groups, Disability	to survey critical care practitioners regarding their hospital’s practice regarding discussing post-ICU problems for survivors with patients and their loved ones, communicating with primary care physicians, and providing support groups for current or former patients and families	174 professionals (staff nurse / manager: 112, 65%, clinical nurse: 21, 12%, respiratory therapist / physical therapist / occupational therapist / speech therapist: 11, 6%, physician / medical director: 11, 6%, nurse practitioner / physician assistant: 3, 2%, other: 14, 8%)	mixed-methods	cross-sectional survey administered to representatives of 73 hospitals attending the January 2013 annual meeting of the Michigan Health & Hospital Keystone ICU initiative, a quality improvement collaborative focused on enhancing outcomes across Michigan ICUs	communication of post-ICU-problems and provision of support groups after ICU-discharge
41	Harley et al., 2019	Australia	Emergency department, Sepsis, Nurse, Identification, Recognition, Response, Management, qSOFA, SIRS	to explore and understand emergency department nurses’ knowledge of sepsis, and identify gaps in clinical practices surrounding the ability to recognise, respond, and manage sepsis within the emergency department	14 emergency department nurses	qualitative	semi-structured interviews	knowledge and understanding of the role in recognising and responding to patients with sepsis
42	Hechtman et al., 2023	USA	Recovery-based practices, Patient and family support, Sepsis, Transitions of care	to assess the current use of recovery-based practices across hospitals	inpatient and outpatient clinician leaders from 26 veterans affairs hospitals (13 with the highest and 13 with the lowest risk-adjusted 90-day sepsis survival)	quantitative	cross-sectional survey (27 sepsis recovery practices across 8 domains)	current practices for supporting recovery from sepsis
43	Jensen et al., 2022	Denmark	Emergency medical services, Fluid administration, Suspected infection, Guideline, Sepsis, Survey	to assess emergency medical service personnel’s decision-making in prehospital fluid therapy, including triggers for initiating fluid and fluid volumes, as well as the need for education and evidence-based guidelines on prehospital fluid therapy in patients with suspected infection	574 professionals including 468 ambulance clinicians (emergency medical technician: 279, 49%, ambulance assistants: 61, 11%, paramedics: 92, 16%, emergency medical technician students: 36, 6%) and 106 prehospital critical care anaesthesiologists	quantitative	cross-sectional survey (academic knowledge, statements about fluid administration, triggers to evaluate patient needs for intravenous fluid, and clinical scenarios)	practice of prehospital fluid therapy in patients with suspected infection
44	Joshi et al., 2022	USA	Sepsis, Predictive analytics, Machine learning, Implementation, Clinical decision support	to explore sepsis clinical decision support implementation from the perspective of implementation leads by describing the motivations, tool choices, and implementation experiences of a diverse group of implementers	21 hospital leaders overseeing clinical decision support implementation at fifteen medical centers (5 with informatics leadership title, 10 clinical leaders, 6 with executive position)	qualitative	descriptive study with semi-structured interviews and a cross-sectional survey	implementation approaches and barriers for rule-based and machine learning-based sepsis risk prediction tools
45	Loots et al., 2017	Netherlands	Sepsis, Infection, General practice, Primary health care, Diagnosis, Vital signs	to gain insight into the clinical decision-making process of general practitioners in patients with possible sepsis infections	160 general practitioners	quantitative	cross-sectional survey of a random sample using Likert scales	recognition of sepsis
46	Major et al., 2021	Netherlands	Post‑Intensive Care Syndrome, Critical illness, Rehabilitation, Physical therapy, Recovery, Feasibility, Pilot	to investigate the feasibility of an interdisciplinary rehabilitation program designed for patients with Post-Intensive Care Syndrome who are discharged home	11 REACH professionals (physical therapists, occupational therapists, dietitians) and 43 patients	mixed-methods	non-randomized, prospective pilot feasibility study with a six-month follow-up, comparing the intervention (REACH) with usual care	feasibility of a home-based interdisciplinary rehabilitation program for patients with Post-Intensive Care Syndrome
47	Park et al., 2017	Korea	Sepsis, Emergency medical services, Knowledge, Attitude	to evaluate the knowledge and attitudes of emergency medical service personnel pertaining to sepsis	255 emergency medical service personnel, 126 (49%) of whom were first-degree emergency medical technicians	quantitative	cross-sectional survey	knowledge and attitudes regarding prehospital sepsis care
48	Rohr et al., 2021	Germany	Care coordination, Health care research, Post-ICU care, Qualitative interviews, Quantitative online survey	to capture the perspectives of health care providers on the development of the first intensive care unit follow-up-clinic in Germany	interviews (focus groups: 41, expert interview: 6): 47 health care providers (inpatient doctor: 12, 26%, outpatient doctor: 4, 8%, nurse: 11, 23%, physiotherapist/sports scientist: 8, 17%, psychologist/psychotherapist: 3, 6%, speech therapist: 3, 6%, social worker: 2, 4%, administrative staff: 2, 4%, occupational therapist: 1, 2%, pastoral worker: 1, 2%, online survey: 46 respondents (doctor: 12,…	mixed-methods	study with six focus groups and six expert interviews and a cross-sectional survey	experiences, opinions, and expectations of health care providers towards an intensive care unit follow-up clinic
49	Silvestri et al., 2022	USA	Sepsis, Predictive information, Clinical decision support, Human factors, Sepsis onset	to identify perceptions of predictive information in sepsis clinical decision support systems based on clinicians' past experiences, explore clinicians' perceptions of a hypothetical sepsis clinical decision support system and identify the characteristics of a clinical decision support system that would be helpful in promoting timely recognition and management of suspected sepsis in a multidiscip…	15 professionals (6 bedside nurses and 9 clinicians: 5 physicians, 4 advanced practice providers such as nurse practitioners and physician assistants) responsible for ordering antibiotics with a median of 4 (IQR 4-6.5) years of experience working in an inpatient setting	qualitative	semi-structured interviews (contextual interview and cognitive walkthrough performed over video calls because of the COVID-19 pandemic)	desired characteristics of a clinical decision support system for early sepsis recognition
50	Zilahi & O'Connor, 2019	Ireland	%	to evaluate information sharing between ICU staff and general practitioners after a critical illness and to identify factors influencing the flow and utilisation of this information	survey: 162 professionals (65 intensive care medicine consultants, 97 general practitioners), interviews: 13 volunteers (5 intensive care medicine consultants, 8 general practitioners)	mixed-methods	cross-sectional survey and semi-structured interviews	information sharing between intensive care and primary care after an episode of critical illness
