# Supplementary material for: Barriers and facilitators to optimal sepsis care – a systematized review of healthcare professionals’ perspectives
Source: BMC Health Serv Res. 2025 Apr 24;25:591. doi: 10.1186/s12913-025-12777-8 (PMC12020105; doi:10.1186/s12913-025-12777-8)
Supplement: Supplementary file 3 — Supplementary Material 3. [file 12913_2025_12777_MOESM3_ESM.xlsx]

## Sheet: Tabelle1
Number	Paper	1. Were the criteria for inclusion in the sample clearly defined?	2. Were the study subjects and the setting described in detail?	3. Was the exposure measured in a valid and reliable way?	4. Were objective, standard criteria used for measurement of the condition?	5. Were confounding factors identified?	6. Were strategies to deal with confounding factors stated?	7. Were the outcomes measured in a valid and reliable way?	8. Was appropriate statistical analysis used?
1	Almalki et al., 2017	Yes	Yes	Yes	Yes	No	No	Yes	Yes
2	Báez et al., 2013	Yes	Yes	Not applicable	Yes	Yes	Yes	Yes	Yes
3	Braddock et al., 2015	Yes	No	Yes	Yes	Yes	Yes	Yes	Yes
4	Breen & Rees, 2018	Yes	No	Not applicable	Yes	No	No	Yes	Yes
5	Cressman et al., 2019	Yes	No	Not applicable	Yes	Yes	Yes	Unclear	Yes
6	Garfinkel et al., 2020	Yes	No	Not applicable	Yes	No	No	Unclear	Yes
7	Hechtman et al., 2023	Yes	Yes	Not applicable	Yes	Yes	Yes	Unclear	Yes
8	Jensen et al., 2022	Yes	Yes	Not applicable	Yes	No	No	Yes	Yes
9	Krzych et al., 2021	Yes	Yes	Not applicable	Yes	No	No	Unclear	Yes
10	LeBlanc et al., 2012	Yes	Yes	Not applicable	Yes	No	No	Unclear	Yes
11	Loots et al., 2017	Yes	Yes	Not applicable	Yes	No	No	Unclear	Yes
12	Mao et al., 2022	Yes	Yes	Not applicable	Yes	No	No	Unclear	Yes
13	McNally et al., 2009	Yes	Yes	Not applicable	Yes	No	No	Unclear	Yes
14	Park et al., 2017	Yes	Yes	Not applicable	Yes	No	No	Yes	Yes
15	Roberts et al., 2017	Yes	Yes	Not applicable	Yes	No	No	Unclear	Yes
16	Seymour et al., 2012	Yes	Yes	Not applicable	Yes	Yes	Yes	Unclear	Yes
17	Shime, 2015	Yes	No	Not applicable	Yes	No	No	Unclear	Yes
18	Taylor et al., 2023	Yes	Yes	Not applicable	Yes	Yes	Yes	Yes	Yes
19	Vazquez Guillamet et al., 2022	Yes	Yes	Not applicable	Yes	Yes	Yes	Yes	Yes
20	Watkins et al., 2020	Yes	Yes	Not applicable	Yes	No	No	Unclear	Yes
