# Supplementary material for: Barriers and facilitators to optimal sepsis care – a systematized review of healthcare professionals’ perspectives
Source: BMC Health Serv Res. 2025 Apr 24;25:591. doi: 10.1186/s12913-025-12777-8 (PMC12020105; doi:10.1186/s12913-025-12777-8)
Supplement: Supplementary file 4 — Supplementary Material 4. [file 12913_2025_12777_MOESM4_ESM.xlsx]

## Sheet: Tabelle1
Number	Paper	1. Was there a clear statement of the aims of the research?	2. Is a qualitative methodology appropriate?	3. Was the research design appropriate to address the aims of the research?	4. Was the recruitment strategy appropriate to the aims of the research?	5. Was the data collected in a way that addressed the research issue?	6. Has the relationship between researcher and participants been adequately considered?	7. Have ethical issues been taken into consideration?	8. Was the data analysis sufficiently rigorous?	9. Is there a clear statement of findings?
1	Anka et al., 2022	Yes	Yes	Yes	Yes	Yes	Yes	Yes	Yes	Yes
2	Barbash et al., 2017	Yes	Yes	Yes	Yes	Yes	Can't tell	Can't tell	Yes	Yes
3	Bigham et al., 2019	Yes	Yes	Yes	Yes	Yes	Can't tell	Yes	Yes	Yes
4	Gehrke-Beck et al., 2017	Yes	Yes	Yes	Yes	Yes	Can't tell	Yes	Yes	Yes
5	Gehrke-Beck et al., 2021	Yes	Yes	Yes	Yes	Yes	Yes	Yes	Yes	Yes
6	Harley et al., 2019	Yes	Yes	Yes	Yes	Yes	Can't tell	Yes	Yes	Yes
7	Henry et al., 2022	Yes	Yes	Yes	Yes	Yes	Can't tell	Can't tell	Yes	Yes
8	Joshi et al., 2022	Yes	Yes	Yes	Yes	Yes	Can't tell	Yes	Yes	Yes
9	Kabil et al., 2021	Yes	Yes	Yes	Yes	Yes	Can't tell	Yes	Yes	Yes
10	LeBlanc et al., 2022	Yes	Yes	Yes	Yes	Yes	Can't tell	Yes	Yes	Yes
11	Matthaeus-Kraemer et al., 2015	Yes	Yes	Yes	Yes	Yes	Yes	Can't tell	Yes	Yes
12	Matthaeus-Kraemer et al., 2016	Yes	Yes	Yes	Yes	Yes	Yes	Yes	Yes	Yes
13	Oakley et al., 2017	Yes	Yes	Yes	Yes	Yes	Can't tell	Yes	Yes	Yes
14	Olander et al., 2021	Yes	Yes	Yes	Yes	Yes	Can't tell	Yes	Yes	Yes
15	Rawson et al., 2016	Yes	Yes	Yes	Yes	Yes	Yes	Yes	Yes	Yes
16	Silvestri et al., 2022	Yes	Yes	Yes	Yes	Yes	Yes	Yes	Yes	Yes
17	Steinmo et al., 2016	Yes	Yes	Yes	Yes	Yes	Can't tell	Yes	Yes	Yes
18	Tarrant et al., 2016	Yes	Yes	Yes	Yes	Yes	Can't tell	Yes	Yes	Yes
