# Supplementary material for: Barriers and facilitators to optimal sepsis care – a systematized review of healthcare professionals’ perspectives
Source: BMC Health Serv Res. 2025 Apr 24;25:591. doi: 10.1186/s12913-025-12777-8 (PMC12020105; doi:10.1186/s12913-025-12777-8)
Supplement: Supplementary file 5 — Supplementary Material 5. [file 12913_2025_12777_MOESM5_ESM.xlsx]

## Sheet: Tabelle1
Number	Paper	1. Are there clear research questions?	2. Do the collected data allow to address the research questions?	3. Is there an adequate rationale for using a mixed methods design to address the research question?	4. Are the different components of the study effectively integrated to answer the research question?	5. Are the outputs of the integration of qualitative and quantitative components adequately interpreted?	6. Are divergences and inconsistencies between quantitative and qualitative results adequately addressed?	7. Do the different components of the study adhere to the quality criteria of each tradition of the methods involved?
1	Carlbom & Rubenfeld, 2007	Yes	Yes	Yes	Yes	Yes	Yes	Yes
2	Edwards & Jones, 2021	Yes	Yes	Can't tell	Yes	Yes	Yes	Yes
3	Ginestra et al., 2019	Yes	Yes	Can't tell	Can't tell	Can't tell	Can't tell	Can't tell
4	Govindan et al., 2014	Yes	Yes	Can't tell	Yes	Yes	Yes	Yes
5	Gulliford et al., 2021	Yes	Yes	Yes	Yes	Yes	Yes	Yes
6	Long et al., 2018	Yes	Yes	Can't tell	Yes	Yes	Yes	Yes
7	Major et al., 2021	Yes	Yes	Can't tell	Yes	Yes	Yes	Yes
8	McNab et al., 2018	Yes	Yes	Yes	Yes	Yes	Yes	Yes
9	Raupach-Rosin et al., 2017	Yes	Yes	Yes	Yes	Yes	Yes	Yes
10	Rohr et al., 2021	Yes	Yes	Can't tell	Yes	Yes	Yes	Yes
11	Storozuk et al., 2019	Yes	Yes	Can't tell	Yes	Yes	Yes	Yes
12	Zilahi & O'Connor, 2019	Yes	Yes	Can't tell	Yes	Yes	Yes	Yes
